# Supplementary material for: Phonophoresis through Nonsteroidal Anti-Inflammatory Drugs for Knee Osteoarthritis Treatment: Systematic Review and Meta-Analysis
Source: Biomedicines. 2022 Dec 14;10(12):3254. doi: 10.3390/biomedicines10123254 (PMC9775989; doi:10.3390/biomedicines10123254)
Supplement: Supplementary file 1 [file biomedicines-10-03254-s001.zip]

Archive with 2 entries (2 files):
- PRISMA 2009 checklist.pdf
- Supplementary Table S1.pdf
